# Supplementary material for: 3-Pyridinylidene Derivatives of Chemically Modified Lupane and Ursane Triterpenes as Promising Anticancer Agents by Targeting Apoptosis
Source: Int J Mol Sci. 2021 Oct 2;22(19):10695. doi: 10.3390/ijms221910695 (PMC8509773; doi:10.3390/ijms221910695)
Supplement: Supplementary file 1 [file ijms-22-10695-s001.zip]

Archive with 1 entries (1 files):
- ijms-1352935-supplementary.pdf
